# Supplementary material for: Genomic Analyses, Gene Expression and Antigenic Profile of the Trans-Sialidase Superfamily of Trypanosoma cruzi Reveal an Undetected Level of Complexity
Source: PLoS One. 2011 Oct 19;6(10):e25914. doi: 10.1371/journal.pone.0025914 (PMC3198458; doi:10.1371/journal.pone.0025914)
Supplement: Table S3 — List of members of each TcS group. (XLS) [file pone.0025914.s007.xls]

## Sheet: Members of TcS groups
Table S3. List of members of each TcS group
Locus_id	cluster_color	TcS Group
Tc00.1047053506841.20	blue	I
Tc00.1047053511667.30	blue	I
Tc00.1047053508717.60	blue	I
Tc00.1047053505931.30	blue	I
Tc00.1047053507427.10	blue	I
Tc00.1047053507085.30	blue	I
Tc00.1047053506961.25	blue	I
Tc00.1047053506975.80	blue	I
Tc00.1047053508173.120	blue	I
Tc00.1047053508089.10	blue	I
Tc00.1047053507979.30	blue	I
Tc00.1047053509817.50	blue	I
Tc00.1047053509495.30	blue	I
Tc00.1047053508913.25	blue	I
Tc00.1047053508857.30	blue	I
Tc00.1047053510055.20	blue	I
Tc00.1047053511323.10	blue	I
Tc00.1047053510787.10	blue	I
Tc00.1047053503993.10	blue	I
Tc00.1047053504099.50	darkgreen	II
Tc00.1047053418185.70	darkgreen	II
Tc00.1047053420293.20	darkgreen	II
Tc00.1047053422867.10	darkgreen	II
Tc00.1047053506455.30	darkgreen	II
Tc00.1047053506471.30	darkgreen	II
Tc00.1047053506471.100	darkgreen	II
Tc00.1047053506471.120	darkgreen	II
Tc00.1047053506537.80	darkgreen	II
Tc00.1047053503403.20	darkgreen	II
Tc00.1047053503447.20	darkgreen	II
Tc00.1047053463279.20	darkgreen	II
Tc00.1047053463323.10	darkgreen	II
Tc00.1047053506171.60	darkgreen	II
Tc00.1047053503955.40	darkgreen	II
Tc00.1047053504145.10	darkgreen	II
Tc00.1047053503759.10	darkgreen	II
Tc00.1047053503767.10	darkgreen	II
Tc00.1047053504183.20	darkgreen	II
Tc00.1047053510817.50	darkgreen	II
Tc00.1047053511117.30	darkgreen	II
Tc00.1047053510111.20	darkgreen	II
Tc00.1047053506595.40	darkgreen	II
Tc00.1047053509257.10	darkgreen	II
Tc00.1047053509427.10	darkgreen	II
Tc00.1047053507047.40	darkgreen	II
Tc00.1047053507479.20	darkgreen	II
Tc00.1047053508285.60	darkgreen	II
Tc00.1047053510411.10	darkgreen	II
Tc00.1047053506683.190	darkgreen	II
Tc00.1047053506683.240	darkgreen	II
Tc00.1047053507653.20	darkgreen	II
Tc00.1047053506353.10	darkgreen	II
Tc00.1047053508581.40	darkgreen	II
Tc00.1047053508607.50	darkgreen	II
Tc00.1047053506397.10	darkgreen	II
Tc00.1047053506241.30	darkgreen	II
Tc00.1047053506331.90	darkgreen	II
Tc00.1047053506331.130	darkgreen	II
Tc00.1047053506345.40	darkgreen	II
Tc00.1047053506345.90	darkgreen	II
Tc00.1047053506021.20	darkgreen	II
Tc00.1047053506129.30	darkgreen	II
Tc00.1047053505231.20	darkgreen	II
Tc00.1047053505363.10	darkgreen	II
Tc00.1047053505609.10	darkgreen	II
Tc00.1047053505779.10	darkgreen	II
Tc00.1047053505779.20	darkgreen	II
Tc00.1047053505919.20	darkgreen	II
Tc00.1047053511891.10	darkgreen	II
Tc00.1047053504343.10	darkgreen	II
Tc00.1047053504479.10	darkgreen	II
Tc00.1047053508451.60	darkgreen	II
Tc00.1047053504769.100	darkgreen	II
Tc00.1047053507473.30	darkgreen	II
Tc00.1047053507611.170	darkgreen	II
Tc00.1047053507063.70	darkgreen	II
Tc00.1047053508485.10	darkgreen	II
Tc00.1047053507125.10	darkgreen	II
Tc00.1047053507167.80	darkgreen	II
Tc00.1047053507213.40	darkgreen	II
Tc00.1047053507255.20	darkgreen	II
Tc00.1047053508523.30	darkgreen	II
Tc00.1047053508523.50	darkgreen	II
Tc00.1047053508563.20	darkgreen	II
Tc00.1047053506751.50	darkgreen	II
Tc00.1047053506757.90	darkgreen	II
Tc00.1047053506765.40	darkgreen	II
Tc00.1047053508055.30	darkgreen	II
Tc00.1047053508061.20	darkgreen	II
Tc00.1047053508139.130	darkgreen	II
Tc00.1047053508139.240	darkgreen	II
Tc00.1047053508139.250	darkgreen	II
Tc00.1047053507819.30	darkgreen	II
Tc00.1047053507821.130	darkgreen	II
Tc00.1047053507839.40	darkgreen	II
Tc00.1047053507875.220	darkgreen	II
Tc00.1047053507879.10	darkgreen	II
Tc00.1047053507907.20	darkgreen	II
Tc00.1047053507949.210	darkgreen	II
Tc00.1047053509771.10	darkgreen	II
Tc00.1047053509777.30	darkgreen	II
Tc00.1047053509875.80	darkgreen	II
Tc00.1047053509875.120	darkgreen	II
Tc00.1047053509905.150	darkgreen	II
Tc00.1047053509905.200	darkgreen	II
Tc00.1047053509739.10	darkgreen	II
Tc00.1047053509265.90	darkgreen	II
Tc00.1047053509281.20	darkgreen	II
Tc00.1047053509287.230	darkgreen	II
Tc00.1047053509411.10	darkgreen	II
Tc00.1047053509513.10	darkgreen	II
Tc00.1047053509533.10	darkgreen	II
Tc00.1047053509185.30	darkgreen	II
Tc00.1047053509187.10	darkgreen	II
Tc00.1047053509075.50	darkgreen	II
Tc00.1047053508837.70	darkgreen	II
Tc00.1047053510005.20	darkgreen	II
Tc00.1047053510095.20	darkgreen	II
Tc00.1047053510307.210	darkgreen	II
Tc00.1047053510307.230	darkgreen	II
Tc00.1047053510359.610	darkgreen	II
Tc00.1047053510403.30	darkgreen	II
Tc00.1047053510431.300	darkgreen	II
Tc00.1047053511301.160	darkgreen	II
Tc00.1047053511311.20	darkgreen	II
Tc00.1047053511311.30	darkgreen	II
Tc00.1047053511349.100	darkgreen	II
Tc00.1047053511219.40	darkgreen	II
Tc00.1047053510543.70	darkgreen	II
Tc00.1047053511757.70	darkgreen	II
Tc00.1047053511551.10	darkgreen	II
Tc00.1047053511585.230	darkgreen	II
Tc00.1047053511827.110	darkgreen	II
Tc00.1047053511885.20	darkgreen	II
Tc00.1047053511911.10	darkgreen	II
Tc00.1047053398477.10	darkgreen	II
Tc00.1047053504425.10	lightblue	III
Tc00.1047053509333.10	lightblue	III
Tc00.1047053510331.10	lightblue	III
Tc00.1047053507753.10	lightblue	III
Tc00.1047053506449.10	lightblue	III
Tc00.1047053508637.10	lightblue	III
Tc00.1047053507233.10	lightblue	III
Tc00.1047053506885.210	lightblue	III
Tc00.1047053508045.120	lightblue	III
Tc00.1047053509629.10	lightblue	III
Tc00.1047053510097.10	lightblue	III
Tc00.1047053511129.40	lightblue	III
Tc00.1047053510729.280	lightblue	III
Tc00.1047053511779.60	lightblue	III
Tc00.1047053511911.60	lightblue	III
Tc00.1047053503447.50	magenta	IV
Tc00.1047053506951.90	magenta	IV
Tc00.1047053504341.10	magenta	IV
Tc00.1047053507479.70	magenta	IV
Tc00.1047053507723.50	magenta	IV
Tc00.1047053507773.10	magenta	IV
Tc00.1047053508593.10	magenta	IV
Tc00.1047053508593.20	magenta	IV
Tc00.1047053506443.100	magenta	IV
Tc00.1047053506053.50	magenta	IV
Tc00.1047053506129.50	magenta	IV
Tc00.1047053505975.20	magenta	IV
Tc00.1047053504313.10	magenta	IV
Tc00.1047053504533.40	magenta	IV
Tc00.1047053508481.10	magenta	IV
Tc00.1047053508325.230	magenta	IV
Tc00.1047053508023.100	magenta	IV
Tc00.1047053509265.110	magenta	IV
Tc00.1047053509437.160	magenta	IV
Tc00.1047053508935.10	magenta	IV
Tc00.1047053510013.50	magenta	IV
Tc00.1047053510307.284	magenta	IV
Tc00.1047053510853.40	magenta	IV
Tc00.1047053510491.60	magenta	IV
Tc00.1047053511547.20	magenta	IV
Tc00.1047053504031.50	red	V
Tc00.1047053504081.80	red	V
Tc00.1047053504081.540	red	V
Tc00.1047053504101.50	red	V
Tc00.1047053504115.60	red	V
Tc00.1047053506309.60	red	V
Tc00.1047053503533.30	red	V
Tc00.1047053506813.80	red	V
Tc00.1047053506813.220	red	V
Tc00.1047053506939.120	red	V
Tc00.1047053506951.80	red	V
Tc00.1047053506973.10	red	V
Tc00.1047053506973.120	red	V
Tc00.1047053452475.10	red	V
Tc00.1047053472357.10	red	V
Tc00.1047053503587.30	red	V
Tc00.1047053503601.10	red	V
Tc00.1047053503717.10	red	V
Tc00.1047053503717.120	red	V
Tc00.1047053506133.130	red	V
Tc00.1047053506139.120	red	V
Tc00.1047053504007.20	red	V
Tc00.1047053504155.20	red	V
Tc00.1047053504201.30	red	V
Tc00.1047053511089.80	red	V
Tc00.1047053504239.260	red	V
Tc00.1047053511603.90	red	V
Tc00.1047053511603.450	red	V
Tc00.1047053508433.40	red	V
Tc00.1047053508433.70	red	V
Tc00.1047053506597.40	red	V
Tc00.1047053506603.40	red	V
Tc00.1047053506609.30	red	V
Tc00.1047053506613.40	red	V
Tc00.1047053506615.150	red	V
Tc00.1047053510205.40	red	V
Tc00.1047053506667.90	red	V
Tc00.1047053506667.160	red	V
Tc00.1047053510709.70	red	V
Tc00.1047053507633.80	red	V
Tc00.1047053506499.170	red	V
Tc00.1047053508633.20	red	V
Tc00.1047053506451.20	red	V
Tc00.1047053506459.180	red	V
Tc00.1047053506459.230	red	V
Tc00.1047053506245.60	red	V
Tc00.1047053506245.190	red	V
Tc00.1047053506245.250	red	V
Tc00.1047053506279.140	red	V
Tc00.1047053506335.130	red	V
Tc00.1047053506339.10	red	V
Tc00.1047053508697.10	red	V
Tc00.1047053506067.300	red	V
Tc00.1047053506131.170	red	V
Tc00.1047053506173.70	red	V
Tc00.1047053506187.20	red	V
Tc00.1047053505609.40	red	V
Tc00.1047053505949.30	red	V
Tc00.1047053508745.30	red	V
Tc00.1047053506001.40	red	V
Tc00.1047053511839.40	red	V
Tc00.1047053511873.10	red	V
Tc00.1047053508455.20	red	V
Tc00.1047053504787.40	red	V
Tc00.1047053507283.10	red	V
Tc00.1047053507357.100	red	V
Tc00.1047053507411.10	red	V
Tc00.1047053507523.70	red	V
Tc00.1047053507059.20	red	V
Tc00.1047053507059.50	red	V
Tc00.1047053507069.160	red	V
Tc00.1047053507071.10	red	V
Tc00.1047053507071.190	red	V
Tc00.1047053507071.230	red	V
Tc00.1047053507071.390	red	V
Tc00.1047053507091.60	red	V
Tc00.1047053507145.60	red	V
Tc00.1047053508495.100	red	V
Tc00.1047053507163.70	red	V
Tc00.1047053507237.10	red	V
Tc00.1047053506955.240	red	V
Tc00.1047053506955.270	red	V
Tc00.1047053506965.170	red	V
Tc00.1047053506967.10	red	V
Tc00.1047053506885.480	red	V
Tc00.1047053506909.100	red	V
Tc00.1047053506909.160	red	V
Tc00.1047053506911.30	red	V
Tc00.1047053506737.90	red	V
Tc00.1047053506741.100	red	V
Tc00.1047053506741.130	red	V
Tc00.1047053506757.60	red	V
Tc00.1047053506757.120	red	V
Tc00.1047053508305.40	red	V
Tc00.1047053506789.20	red	V
Tc00.1047053508375.20	red	V
Tc00.1047053508219.20	red	V
Tc00.1047053508221.180	red	V
Tc00.1047053508221.400	red	V
Tc00.1047053508221.590	red	V
Tc00.1047053508221.650	red	V
Tc00.1047053508221.750	red	V
Tc00.1047053508221.790	red	V
Tc00.1047053508221.870	red	V
Tc00.1047053508229.40	red	V
Tc00.1047053508247.90	red	V
Tc00.1047053507997.30	red	V
Tc00.1047053508047.60	red	V
Tc00.1047053508103.30	red	V
Tc00.1047053508109.60	red	V
Tc00.1047053508121.150	red	V
Tc00.1047053508161.20	red	V
Tc00.1047053507953.10	red	V
Tc00.1047053507953.100	red	V
Tc00.1047053507953.140	red	V
Tc00.1047053509755.10	red	V
Tc00.1047053509755.50	red	V
Tc00.1047053509785.50	red	V
Tc00.1047053509897.20	red	V
Tc00.1047053509897.70	red	V
Tc00.1047053509897.110	red	V
Tc00.1047053509897.140	red	V
Tc00.1047053509897.200	red	V
Tc00.1047053509897.270	red	V
Tc00.1047053509899.100	red	V
Tc00.1047053509549.10	red	V
Tc00.1047053509665.30	red	V
Tc00.1047053509685.40	red	V
Tc00.1047053509699.40	red	V
Tc00.1047053509251.20	red	V
Tc00.1047053509251.80	red	V
Tc00.1047053509419.40	red	V
Tc00.1047053509419.70	red	V
Tc00.1047053509419.90	red	V
Tc00.1047053509419.131	red	V
Tc00.1047053509527.120	red	V
Tc00.1047053509097.20	red	V
Tc00.1047053509115.20	red	V
Tc00.1047053509217.40	red	V
Tc00.1047053508977.10	red	V
Tc00.1047053508977.40	red	V
Tc00.1047053508977.80	red	V
Tc00.1047053508977.120	red	V
Tc00.1047053508753.20	red	V
Tc00.1047053508759.20	red	V
Tc00.1047053508761.40	red	V
Tc00.1047053508853.20	red	V
Tc00.1047053508871.10	red	V
Tc00.1047053508871.110	red	V
Tc00.1047053508871.170	red	V
Tc00.1047053508873.60	red	V
Tc00.1047053508873.330	red	V
Tc00.1047053508873.390	red	V
Tc00.1047053510163.60	red	V
Tc00.1047053510197.30	red	V
Tc00.1047053510201.10	red	V
Tc00.1047053510207.30	red	V
Tc00.1047053510237.80	red	V
Tc00.1047053510239.80	red	V
Tc00.1047053510275.350	red	V
Tc00.1047053510279.320	red	V
Tc00.1047053509979.320	red	V
Tc00.1047053510021.120	red	V
Tc00.1047053510021.180	red	V
Tc00.1047053510021.220	red	V
Tc00.1047053510025.50	red	V
Tc00.1047053510033.30	red	V
Tc00.1047053510047.80	red	V
Tc00.1047053510061.30	red	V
Tc00.1047053510359.530	red	V
Tc00.1047053510361.10	red	V
Tc00.1047053510361.80	red	V
Tc00.1047053510363.250	red	V
Tc00.1047053510371.90	red	V
Tc00.1047053510377.10	red	V
Tc00.1047053510377.50	red	V
Tc00.1047053510377.330	red	V
Tc00.1047053510465.100	red	V
Tc00.1047053510483.60	red	V
Tc00.1047053511255.350	red	V
Tc00.1047053511255.700	red	V
Tc00.1047053511401.30	red	V
Tc00.1047053511401.90	red	V
Tc00.1047053511173.80	red	V
Tc00.1047053511173.130	red	V
Tc00.1047053511173.280	red	V
Tc00.1047053511173.440	red	V
Tc00.1047053511173.470	red	V
Tc00.1047053511183.60	red	V
Tc00.1047053511183.190	red	V
Tc00.1047053511183.230	red	V
Tc00.1047053511183.430	red	V
Tc00.1047053511185.80	red	V
Tc00.1047053511221.60	red	V
Tc00.1047053511233.140	red	V
Tc00.1047053511255.10	red	V
Tc00.1047053511255.190	red	V
Tc00.1047053510933.10	red	V
Tc00.1047053510933.80	red	V
Tc00.1047053510979.40	red	V
Tc00.1047053511057.40	red	V
Tc00.1047053511061.40	red	V
Tc00.1047053511063.40	red	V
Tc00.1047053510713.90	red	V
Tc00.1047053510713.160	red	V
Tc00.1047053510715.20	red	V
Tc00.1047053510715.90	red	V
Tc00.1047053510497.40	red	V
Tc00.1047053510503.50	red	V
Tc00.1047053510553.40	red	V
Tc00.1047053510625.40	red	V
Tc00.1047053511643.40	red	V
Tc00.1047053511643.110	red	V
Tc00.1047053511797.110	red	V
Tc00.1047053511401.120	red	V
Tc00.1047053511449.70	red	V
Tc00.1047053511451.80	red	V
Tc00.1047053511487.90	red	V
Tc00.1047053511599.80	red	V
Tc00.1047053511615.10	red	V
Tc00.1047053511625.130	red	V
Tc00.1047053511843.70	red	V
Tc00.1047053511861.20	red	V
Tc00.1047053511919.20	red	V
Tc00.1047053511921.150	red	V
Tc00.1047053511923.30	red	V
Tc00.1047053511923.60	red	V
Tc00.1047053410199.30	gray	VI
Tc00.1047053506813.190	gray	VI
Tc00.1047053503609.50	gray	VI
Tc00.1047053506133.190	gray	VI
Tc00.1047053503827.100	gray	VI
Tc00.1047053504261.20	gray	VI
Tc00.1047053509867.70	gray	VI
Tc00.1047053510115.30	gray	VI
Tc00.1047053508013.40	gray	VI
Tc00.1047053510419.20	gray	VI
Tc00.1047053510697.50	gray	VI
Tc00.1047053506703.90	gray	VI
Tc00.1047053507747.180	gray	VI
Tc00.1047053506409.170	gray	VI
Tc00.1047053506279.10	gray	VI
Tc00.1047053506279.60	gray	VI
Tc00.1047053507069.40	gray	VI
Tc00.1047053507071.80	gray	VI
Tc00.1047053506967.60	gray	VI
Tc00.1047053508293.60	gray	VI
Tc00.1047053508365.190	gray	VI
Tc00.1047053508107.30	gray	VI
Tc00.1047053508163.250	gray	VI
Tc00.1047053507821.10	gray	VI
Tc00.1047053508979.50	gray	VI
Tc00.1047053508761.110	gray	VI
Tc00.1047053508789.120	gray	VI
Tc00.1047053510197.130	gray	VI
Tc00.1047053510197.180	gray	VI
Tc00.1047053510279.110	gray	VI
Tc00.1047053510279.230	gray	VI
Tc00.1047053511149.180	gray	VI
Tc00.1047053511173.370	gray	VI
Tc00.1047053511183.400	gray	VI
Tc00.1047053510693.240	gray	VI
Tc00.1047053510693.270	gray	VI
Tc00.1047053510715.150	gray	VI
Tc00.1047053511643.70	gray	VI
Tc00.1047053511921.50	gray	VI
Tc00.1047053506813.140	orange	VII
Tc00.1047053507121.20	orange	VII
Tc00.1047053510635.10	orange	VII
Tc00.1047053508581.10	orange	VII
Tc00.1047053505207.10	orange	VII
Tc00.1047053506723.20	orange	VII
Tc00.1047053506763.110	orange	VII
Tc00.1047053508229.60	orange	VII
Tc00.1047053507875.70	orange	VII
Tc00.1047053509843.20	orange	VII
Tc00.1047053509581.10	orange	VII
Tc00.1047053509287.80	orange	VII
Tc00.1047053509377.20	orange	VII
Tc00.1047053509529.40	orange	VII
Tc00.1047053510483.360	orange	VII
Tc00.1047053510713.30	orange	VII
Tc00.1047053511875.20	orange	VII
Tc00.1047053504115.10	purple	VIII
Tc00.1047053506341.50	purple	VIII
Tc00.1047053506537.200	purple	VIII
Tc00.1047053503907.10	purple	VIII
Tc00.1047053503861.40	purple	VIII
Tc00.1047053510847.10	purple	VIII
Tc00.1047053510971.30	purple	VIII
Tc00.1047053506577.80	purple	VIII
Tc00.1047053510093.20	purple	VIII
Tc00.1047053506683.110	purple	VIII
Tc00.1047053507759.10	purple	VIII
Tc00.1047053508627.40	purple	VIII
Tc00.1047053506427.10	purple	VIII
Tc00.1047053508677.40	purple	VIII
Tc00.1047053506217.40	purple	VIII
Tc00.1047053505365.60	purple	VIII
Tc00.1047053505993.30	purple	VIII
Tc00.1047053505997.80	purple	VIII
Tc00.1047053504427.230	purple	VIII
Tc00.1047053504769.140	purple	VIII
Tc00.1047053507313.20	purple	VIII
Tc00.1047053507555.50	purple	VIII
Tc00.1047053506961.150	purple	VIII
Tc00.1047053508515.150	purple	VIII
Tc00.1047053508521.20	purple	VIII
Tc00.1047053506975.90	purple	VIII
Tc00.1047053508521.100	purple	VIII
Tc00.1047053506717.80	purple	VIII
Tc00.1047053508355.80	purple	VIII
Tc00.1047053508171.10	purple	VIII
Tc00.1047053509765.50	purple	VIII
Tc00.1047053509905.170	purple	VIII
Tc00.1047053509931.20	purple	VIII
Tc00.1047053509663.50	purple	VIII
Tc00.1047053509387.10	purple	VIII
Tc00.1047053509157.170	purple	VIII
Tc00.1047053508963.30	purple	VIII
Tc00.1047053510125.20	purple	VIII
Tc00.1047053510307.240	purple	VIII
Tc00.1047053510907.10	purple	VIII
Tc00.1047053510643.40	purple	VIII
Tc00.1047053511669.10	purple	VIII
Tc00.1047053511587.90	purple	VIII
Tc00.1047053511833.10	purple	VIII
Tc00.1047053511835.10	purple	VIII
Tc00.1047053511861.50	purple	VIII
