# Supplementary material for: Genomic Analyses, Gene Expression and Antigenic Profile of the Trans-Sialidase Superfamily of Trypanosoma cruzi Reveal an Undetected Level of Complexity
Source: PLoS One. 2011 Oct 19;6(10):e25914. doi: 10.1371/journal.pone.0025914 (PMC3198458; doi:10.1371/journal.pone.0025914)
Supplement: Table S4 — List of TcS repeats. (XLSX) [file pone.0025914.s008.xlsx]

## Sheet: Freitas_Supplementary_Table-4
Table S4. List of TcS repeats
Locus_id	Coordinate x	Coordinate y	Protein length	TcS group	Repeat sequence
Tc00.1047053507085.30	693	848	892	blue	VDSSAHGTPSTPVDSSAHSTPSTTVDSSAHSTPSTPVDSSAHSTPSTTVDSSAHSTPSTTVDSSAHSTPSTPVDSSAHSTPSTTADSSAHSTPSTPADSSAHSTPSTPVDSSAHSTPSTPADSSAHSTPSTPVDSSAHSTPSTPVDSSAHGTPSTP
Tc00.1047053507979.30	677	772	834	blue	STSSTSVGSGAKSTSSTPVGSGSKSMSSTPVGSGAKSTSSTPVGSGSKSMSSTPVGSGAKSTSSTPVGSGAKSTSSTPVGSGAKSTSSTPVGSGAK
Tc00.1047053508089.10	655	672	717	blue	EEDKDSSDDGEDKDSSDD
Tc00.1047053508857.30	662	676	718	blue	DDGDDNDGDDSDGDD
Tc00.1047053509495.30	670	896	940	blue	DSSAHGTPSIPDSSAHGTPSTPDSSAHATPSTPDSSAHSTPSTPDSSAHGTPSTPDSSAHGTPSTTDSSAHGTPSTPDSSAHGTPSTTDSSAHATPSTPDSSAHSTPSTPDSSAHGTPSTPDSSAHGTPSTPDSSAHGTPSTPDSSAHGTPSTPDSSAHGTPSTPDSSAHGKPSTPDSSAHGTPSTPDSSAHSTPSTPDSSAHSTPSTP
Tc00.1047053509495.30	680	895	940	blue	PVDSSAHGTPSTPVDSSAHATPSTPVDSSAHSTPSTPVDSSAHGTPSTPVDSSAHGTPSTTVDSSAHGTPSTPVDSSAHGTPSTTVDSSAHATPSTPVDSSAHSTPSTPVDSSAHGTPSTPVDSSAHGTPSTPVDSSAHGTPSTPVDSSAHGTPSTPVDSSAHGTPSTPVDSSAHGKPSTPVDSSAHGTPSTPVDSSAHSTPSTPADSSAHSTPST
Tc00.1047053510787.10	670	1161	1204	blue	DSSAHGTPSTPVDSSAHGTPSTPVDSSAHSTPSTPADSSAHGTPSTPVDSSAHGTPSTPVDSSAHSTPSTPVDSSAHGTPSTPVDSSAHGTPSTPVDSSAHSTPSTPVDSSAHGTPSTPVDSSAHGTPSTPVDSSAHSTPSTPVDSSAHSTPSTPADSSAHGTPSTPVDSSAHGTPSTPVDSSAHSTPSTPVDSSAHSTPSTPADSSAHGTPSTPVDSSAHSTHSTPVDSSAHSTPSTPVDSSAHGTPSTPVDSSAHGTPSTPVDSSAHSTPSTPVDSSAHGTPSTPVDSSAHGTPSTPVDSSAHGTPSTPVDSSAHSTPSTPVDSSAHGTPSTPVDSSAHGTPSTPVDSSAHSTPSTPVDSSAHGTPSTPVDSSAHSTPSTPVDSSAHSTPSTPVDSS…
Tc00.1047053511323.10	674	745	822	blue	GSNSTSSTPVDSGANSTSLTPVDSGANSTSSTPVDSGANSTSSTPVDSGANSTSSTPVGSGANSTSSTPVDS
Tc00.1047053509265.120	588	607	751	brown	PAEPKSEEPKPAESESEEPK
Tc00.1047053503759.10	124	135	757	darkgreen	AEGHTNAKGHTN
Tc00.1047053504769.100	696	717	765	darkgreen	VEDKKESGDGDGEDKKGSGDGD
Tc00.1047053504769.100	707	728	765	darkgreen	GEDKKGSGDGDGEDKKGSGDGK
Tc00.1047053504769.100	720	740	765	darkgreen	DKKGSGDGKKGSGDGKKGSGD
Tc00.1047053505919.20	691	704	728	darkgreen	KKGNGGGKKGNGDG
Tc00.1047053506345.90	708	722	855	darkgreen	SPEESSPEEASPKES
Tc00.1047053506345.90	688	699	855	darkgreen	DDDDGGDDDGGG
Tc00.1047053506471.100	746	757	833	darkgreen	PTVPAVPAVPAV
Tc00.1047053506471.120	767	820	938	darkgreen	KGSGDSEDKKESGDSEDKKESGDSEDKKGSGDSEDKKESGDSEDKKESGDSEDK
Tc00.1047053506471.30	703	729	759	darkgreen	KGSGDSEDKKESGDSEDKKESGDSEDK
Tc00.1047053506537.80	736	747	799	darkgreen	PVVPAAPVAPAA
Tc00.1047053506537.80	742	753	799	darkgreen	PVAPAAPVAPAV
Tc00.1047053508523.30	746	769	825	darkgreen	VPVAPAGPAGPAVPAAPAGPAVPA
Tc00.1047053508563.20	682	696	844	darkgreen	DFDDDDDDGDDDDD
Tc00.1047053508607.50	763	775	854	darkgreen	EDKKGSDDKKGS
Tc00.1047053508607.50	763	776	854	darkgreen	EDKKGSGDDKKGSG
Tc00.1047053508607.50	776	792	854	darkgreen	GGSEDKKGGGAEDKKG
Tc00.1047053509533.10	699	715	740	darkgreen	DEKGSSDGDKKGSSDG
Tc00.1047053509771.10	738	755	799	darkgreen	APAVPAVPAVPAVPAVPA
Tc00.1047053509905.150	696	716	739	darkgreen	DGKKGSGDGKKGKGDGKKGKG
Tc00.1047053510411.10	709	723	853	darkgreen	EDSPKESSPKEASPK
Tc00.1047053510817.50	697	710	734	darkgreen	KKGNGGGKKGNGDG
Tc00.1047053511891.10	698	724	753	darkgreen	EKGSGDGEDKKGSGDGEDKKGSGDGED
Tc00.1047053511643.70	755	766	920	gray	VVSAPTVSSAPT
Tc00.1047053504313.10	785	814	954	magenta	GAPSTPEELNAATSTPEELNAATSTPEELN
Tc00.1047053504341.10	758	787	927	magenta	KSEEPKPAESRPEEPKPAESESEEPKPAEP
Tc00.1047053504533.40	768	787	918	magenta	ADSESEGPRPAESESEGPKP
Tc00.1047053505975.20	757	1346	1446	magenta	PKSAEPEPAEPKSAGPKPAEPKSAEPKPAEPKSAEPKPAEPKSAGPKPAEPKSAEPKPAEPKSAEPKPAEPKSAEPEPAEPKSAEPKPAEPKSAEPKPAEPKSAEPKPAEPKSAEPEPAEPKSAEPKPAEPKSAEPEPAEPKSAEPKPAEPKSAEPKPAEPKSAEPKPAEPKSAGPKPAEPKSAEPKPAEPKSAEPKPAEPKSAEPKPAEPKSAEPKPAEPKSAEPKPAEPKSAEPKPAEPKSAEPKPAEPKSAEPKPAEPKSAEPEPAEPKSAEPKPAEPKSAEPKPAEPKSAGPKPAEPKSAEPEPTEPKSAGPKPAEPKSAEPEPAEPKSAEPKPAEPKSAGPKPAEPKSAEPKPAEPKSAEPEPTKPKSAGPKPAEPKSAGPKPAEPKSAEPKPA…
Tc00.1047053505975.20	802	1056	1446	magenta	PKPAEPKSAEPKPAEPKSAEPKPAEPKSAEPEPAEPKSAEPKPAEPKSAEPKPAEPKSAEPKPAEPKSAEPEPAEPKSAEPKPAEPKSAEPEPAEPKSAEPKPAEPKSAEPKPAEPKSAEPKPAEPKSAGPKPAEPKSAEPKPAEPKSAEPKPAEPKSAEPKPAEPKSAEPKPAEPKSAEPKPAEPKSAEPKPAEPKSAEPKPAEPKSAEPKPAEPKSAEPEPAEPKSAEPKPAEPKSAEPKPAEPKSAGPKPAE
Tc00.1047053505975.20	1142	1186	1446	magenta	PKPAEPKSAEPKPAEPKSAEPKPAEPKSAEPKPAEPKSAGPKPAE
Tc00.1047053505975.20	1374	1386	1446	magenta	GASSTDGASSSD
Tc00.1047053506053.50	752	791	923	magenta	PAVSESEEPKPAESESEEPKPAESESEEPKPVESESEEPK
Tc00.1047053506129.50	695	1384	1496	magenta	PKSAEPKPAEPKSAEPKPAEPKPAEPKPAEPKPAEPKPAEPKPAEPKPAEPKPAEPKPAEPKPAEPKPAEPKPAEPKPAEPKPAEPKSAEPKPAEPKPAEPKPAEPKPAEPKPAEPKPAEPKPAEPKPAEPKPAEPKPAEPKPAEPKPAEPKPAEPKPAEPKPAEPKPAEPKPAEPKPAEPKPAEPKPAEPKSAEPKPAEPKPAEPKPAEPKPAEPKPAEPKSAEPKPAEPKPAEPKPAEPKPAEPKPAEPKPAEPKPAEPKPAEPKPAEPKPAEPKPAEPKPAEPKPAEPKPAEPKPAEPKPAEPKPAEPKPAEPKPAEPKPAEPKPAEPKPAEPKPAEPKPAEPKPAEPKPAEPKPAEPKPAEPKPAEPKPVEPKAAEPKPAEPKSAEPKPAEPKPA…
Tc00.1047053506951.90	750	769	916	magenta	APTPAESESEGPKPAESESE
Tc00.1047053507723.50	751	770	904	magenta	STPAVSESEEPKPAVSESEE
Tc00.1047053507773.10	759	788	920	magenta	PAVSESEEPKPAVSESEEPKSAESESEEPK
Tc00.1047053508325.230	1176	1204	1519	magenta	AESKPAEPKPAEPKAGPKPAEPKPAEPK
Tc00.1047053508325.230	1259	1287	1519	magenta	KSAEPKPAEQKSAEKPAEPKPAEPKSAE
Tc00.1047053508325.230	1274	1302	1519	magenta	KPAEPKPAEPKSAEKPAEPKSAEPKPAE
Tc00.1047053508325.230	1119	1162	1519	magenta	KPAEPKSAEPKPAEKPAEPKPAEPKPAGKPAEQKSAEPKPTE
Tc00.1047053508325.230	1314	1402	1519	magenta	KPAEPKPAEPKPAEKPAEPKSAEPKSAEKPAEPKSAEPKPAEKSAEPKTAEPKPAEKSAEPKPAEPKPAEKPAEPKSAEPKPAE
Tc00.1047053508325.230	1193	1402	1519	magenta	PKPAEPKPAEPKPAEPKPAGPKPAEQKSAESKPAEPKSAEPKPAEQKSAEPKPAEPKSAEPKPAEPKSAEPKPAEQKSAEFKPAEPKPAEPKSAEPKPAEPKSAEPKPAEQKSAESKPAEPKPAEPKPAEPKPAEPKPAEPKSAEPKSAEPKPAEPKSAEPKPAEQKSAEPKTAEPKPAEPKSAEPKPAEPKPAEPKPAEPKSAEPKPAE
Tc00.1047053508325.230	717	1061	1519	magenta	EPKPAEPKPAEPKSAEPKPAEQKSAEPKPAEPKSAEPKPTEPKSAEPKPAEPKSAEPKPAEPKPAEPKPAEPKSAEPKPAEPKPAEPKSAEPKPAEPKSAEPKPAEPKSAEPKPAEPKSAEPKPTEPKSAEPKPAEPKPAEPKSAEPKPTEPKSAGPKPAEPKPAEPKSAEPKPAEPKSAEPKPAEPKSAEPKSAEPKPAEPKSAEPKPAEPKSAEPKPAEPKSAEPKPAEPKSAEPKPAEPKSAEPKPAEPKPAEPKPAEPKSAEPKPAEPKSAEPKPAEPKSAEPKPAEPKSAEPKPAEPKSAEPKPAEPKSAEPKPAEPKSAEPKSAEPKPAEPKPAEPKPA
Tc00.1047053508325.230	761	839	1519	magenta	AEPKAEPKAEPKAEPKAEPKAEPKAEPKAEPKAEPKAEPKAEPKAEPKAEPKAEPKAEPKAEPK
Tc00.1047053508325.230	741	754	1519	magenta	AEPKAEPKAEPK
Tc00.1047053508325.230	876	1059	1519	magenta	AEPKAEPKAEPKAEPKAEPKAEPKAEPKAEPKAEPKAEPKAEPKAEPKAEPKAEPKAEPKAEPKAEPKAEPKAEPKAEPKAEPKAEPKAEPKAEPKAEPKAEPKAEPKAEPKAEPKAEPKAEPKAEPKAEPKAEPKAEPKAEPKAEPK
Tc00.1047053508325.230	846	864	1519	magenta	AEPKAEPKAEPKAEPK
Tc00.1047053508325.230	1121	1144	1519	magenta	AEPKAEPKAEPKAEPKAEPK
Tc00.1047053508325.230	696	734	1519	magenta	AEPKAEPKAEPKAEPKAEPKAEPKAEPKAEPK
Tc00.1047053508325.230	1089	1103	1519	magenta	KPAEPKSAEPKPAEQ
Tc00.1047053508325.230	1119	1163	1519	magenta	KPAEPKSAEPKPAEPKPAEPKPAEPKPAGPKPAEQKSAEPKPTEP
Tc00.1047053508325.230	1116	1144	1519	magenta	AESKPAEPKAEPKPAEPKAEPKPAEPK
Tc00.1047053508593.10	753	782	907	magenta	SEPAASRPEEPEPAESRPEEPEPAESRPEE
Tc00.1047053508593.20	753	782	907	magenta	SEPAASRPEEPEPAESRPEEPEPAESRPEE
Tc00.1047053508935.10	753	772	910	magenta	APSTPEELNAATSTPAELNA
Tc00.1047053509265.110	753	1637	1748	magenta	TPAEPKPAEPKPAEPKPAEPKPAEPKPAEPKPAEPKPAEPKPAEPKPAEPKPAEPKPAEPKPAEPKPAEPKPAEPKPAEPKPAEPKPAEPKPAEPKPAEPKPAEPKPAEPKPAEPKSAEPKPAEPKPAEPKPAEPKPAEPKPVEPKPAEPKPAEPKPAEPKPAEPKPAEPKPAEPKPAEPKPAEPKPAEPKPAEPKPAEPKPAEPKPAEPKPAEPKPAEPKPAEPKPAEPKPAEPKPAEPKPAEPKPAEPKPAEPKPAEPKPAEPKPAEPKPAEPKSAEPKSAEPKPAEPKLAEPKPAEPKPAEPKPAEPKPAEPKPAEPKPAEPKPAEPKPAEPKPAEPKPAEPKPAEPKPAEPKPAEPKPAEPKPAEPKPAEPKPAEPKPAEPKPAEPKPAEPKPAE…
Tc00.1047053510307.284	775	878	1133	magenta	AEPKSAEPKPAEPKAEPKPAEPKSAEPKAEPKSAEPKPAESKAEPKPAEPKSAEPKAESKSAEPKPAEPKAEPKPAEPKSAEPKAEPKSAEPKPAEPK
Tc00.1047053510307.284	895	1028	1133	magenta	AEPKSAEPKPAEPKAEPKPAEPKSAEPKAEPKSAEPKPAEPNAEPKPAEPKSAEPKAEPKSAEPKPAEPKAEPKPAEPKSAEPKAEPKSAEPKPAEPKAEPKPAEPKSAEPKAEPKSAEPKPAEPN
Tc00.1047053510307.284	847	1026	1133	magenta	PKSAEPKPAEPKSAEPKPAEPKSAEPKPAEPKSAEPKPAESKSAGPKPAEPKSAEPKPAEPKSAEPKPAEPKSAEPKPAEPKSAEPKPAEPNSAEPKPAEPKSAEPKPAEPKSAEPKPAEPKSAEPKPAEPKSAEPKPAEPKSAEPKPAEPKSAEPKPAEPKSAEPKPAEPKSAEPKPAE
Tc00.1047053510307.284	820	833	1133	magenta	AEPKAEPKAEPK
Tc00.1047053510307.284	775	813	1133	magenta	AEPKAEPKAEPKAEPKAEPKAEPKAEPKAEPK
Tc00.1047053510307.284	773	887	1133	magenta	KPAEPKSAEPKPAEPKSAEPKPAEPKSAEPKPAEPKSAEPKPAESKSAEPKPAEPKSAEPKPAESKSAEPKPAEPKSAEPKPAEPKSAEPKPAEPKSAEPKPAEPKSAEPKPAES
Tc00.1047053509287.80	710	859	898	orange	SSYSASASEEGSRGDSSMPASASEEGSGGDSSMPASASEEGSRGDSSMPASASEEGSRGDSSMPASASEEGSRGDSSMPASASEEGSGGDSSMPASASEEGSRGDSSMPASASEEGSRGDSSMPASASEEGSGGDSSMPASASEEGSGGD
Tc00.1047053504427.230	591	602	997	purple	EDYEDYEDYEHY
Tc00.1047053506717.80	82	93	1055	purple	KWEELDKWEEID
Tc00.1047053507313.20	974	986	1045	purple	TAPGNTTAPGET
Tc00.1047053508355.80	570	592	929	purple	YGGVEDDEDDEYEGAEDDEDDE
Tc00.1047053508521.20	967	979	1038	purple	TAPGNTTAPGKT
Tc00.1047053508627.40	628	639	1058	purple	EDVDEWEDVDGW
Tc00.1047053509157.170	578	592	986	purple	EDDEDYEEDDEQYE
Tc00.1047053509663.50	971	983	1042	purple	TAPGNTTAPGET
Tc00.1047053510643.40	616	627	1053	purple	DPEDVGDAEDVG
Tc00.1047053511861.50	609	620	1053	purple	AEDAGDPEDAGD
Tc00.1047053506757.120	155	167	813	red	EKCPSQAKCPSQ
Tc00.1047053510061.30	620	632	872	red	TEKKVTTEKGVT
